# Supplementary material for: The Recombinational Anatomy of a Mouse Chromosome
Source: PLoS Genet. 2008 Jul 11;4(7):e1000119. doi: 10.1371/journal.pgen.1000119 (PMC2440539; doi:10.1371/journal.pgen.1000119)
Supplement: Table S1 — Number of recombinants detected in each tested interval in the four backcrosses. (0.24 MB XLS) [file pgen.1000119.s004.xls]

## Sheet: Sheet1
					Number of recombinants
Marker ID	Chr	B36 position (bp)	Distance (bp)	fBxC	fCxB	mBxC	mCxB	Total	Mapped to hotspot resolution	Sequenced
S15817296	1	3050460	168589	0	0	0	0	0
S15815176	1	3219049	201799	0	2	0	0	2
S14301942	1	3420848	202323	12	4	2	1	19
S14299726	1	3623171	211116	0	0	0	0	0
S13489617	1	3834287	186713	0	0	0	0	0
S13487691	1	4021000	186648	4	5	1	1	11
NES13485567	1	4207648	583541	7	8	2	2	19
NES13484408	1	4791189	242052	1	4	0	1	6
NES13482200	1	5033241	166714	0	0	0	0	0
NES14296027	1	5199955	202019	2	0	0	0	2
NES1424489	1	5401974	232137	0	0	0	0	0
NES14293010	1	5634111	394064	1	1	0	0	2
S14293684	1	6028175	1183823	7	8	2	0	17
S15816169	1	7211998	605789	0	0	0	0	0
S13482295	1	7817787	198599	0	0	0	0	0
S13479630	1	8016386	779437	0	0	0	0	0
S15822401	1	8795823	217713	0	0	0	0	0
01-009072542-M	1	9013536	6288	0	0	0	2	2
S13486559	1	9019824	600592	0	0	0	0	0
S14297817	1	9620416	199199	6	6	1	0	13
S14294814	1	9819615	165461	1	1	1	0	3
01-010053195-M	1	9985076	33478	0	0	0	0	0
S14291369	1	10018554	196541	0	1	1	0	2
S15829325	1	10215095	220158	1	0	0	0	1
S15827011	1	10435253	184945	1	0	0	0	1
S11153380	1	10620198	197611	0	0	0	0	0
S11149711	1	10817809	401979	3	0	0	0	3
S11146996	1	11219788	199137	0	0	0	0	0
S13484553	1	11418925	218890	1	3	0	0	4
S13483290	1	11637815	184507	0	0	0	0	0
S14299565	1	11822322	398784	2	2	0	0	4
S15824405	1	12221106	185090	8	7	0	0	15
S15821506	1	12406196	411327	0	2	0	0	2
S14293337	1	12817523	207623	12	13	1	5	31
S15831709	1	13025146	202043	4	6	0	0	10
S15828766	1	13227189	202729	0	0	0	0	0
S15824672	1	13429918	190752	7	12	7	9	35
S15820174	1	13620670	200437	5	3	0	0	8
S16338381	1	13821107	182907	4	6	3	3	16
01-014123597-M	1	14004014	217166	0	2	0	1	3
S11144765	1	14221180	199408	0	1	0	0	1
S11136965	1	14420588	391398	2	0	1	2	5
S11136397	1	14811986	214073	0	0	0	0	0
S16345047	1	15026059	202354	0	1	0	0	1
S16343350	1	15228413	190862	0	0	0	0	0
S11120302	1	15419275	199216	0	0	0	0	0
S11144847	1	15618491	226692	0	1	0	0	1
S11151538	1	15845183	181698	0	0	0	0	0
S16343037	1	16026881	194380	1	2	3	1	7
S16345097	1	16221261	199702	8	6	0	1	15
S16342744	1	16420963	197125	1	1	0	0	2
S16340455	1	16618088	208343	0	0	0	0	0
S11143699	1	16826431	193272	0	0	0	0	0
S11137284	1	17019703	196660	0	0	1	0	1
S11130019	1	17216363	202174	0	0	0	0	0
S11120948	1	17418537	210720	0	1	0	2	3
S11121979	1	17629257	81721	0	1	0	0	1
01-018003985-G	1	17710978	62969	0	0	0	0	0
S11115526	1	17773947	246697	0	2	0	0	2
S11145604	1	18020644	189338	0	0	0	0	0
S16337115	1	18209982	260248	0	1	0	0	1
S16345613	1	18470230	387007	4	9	4	9	26
S16349709	1	18857237	49658	0	0	0	0	0
01-019206596-G	1	18906895	114961	0	0	0	0	0
S13482553	1	19021856	206159	0	0	0	1	1
S13479276	1	19228015	405963	1	1	0	0	2
S13473504	1	19633978	186153	0	0	0	0	0
S13469181	1	19820131	200887	0	1	0	1	2
S16345854	1	20021018	190078	6	8	2	6	22
S16356786	1	20211096	414579	1	3	0	0	4
S16350847	1	20625675	161936	0	3	1	0	4
01-021004950-M	1	20787611	14505	0	0	0	0	0
S14290963	1	20802116	221069	1	3	2	0	6
S14286515	1	21023185	195766	0	0	1	0	1
S16346640	1	21218951	182771	7	5	2	1	15
S11140644	1	21401722	219295	5	3	0	0	8
S11131997	1	21621017	400620	1	1	0	0	2
S16347009	1	22021637	230382	4	5	0	0	9
S13468139	1	22252019	366234	7	11	3	6	27
S11024513	1	22618253	194649	5	4	0	1	10
S11014710	1	22812902	209415	0	1	0	1	2
S11136168	1	23022317	198824	0	0	0	0	0
S16360481	1	23221141	206015	0	0	0	0	0
S13479043	1	23427156	185591	0	1	1	1	3
S13475429	1	23612747	207620	2	1	1	2	6
S13471158	1	23820367	201692	1	0	0	0	1
S13478389	1	24022059	197685	1	2	0	1	4
S16357803	1	24219744	205200	0	0	0	0	0
S16352882	1	24424944	288645	3	4	1	1	9
01-025161681-M	1	24713589	104440	0	0	0	0	0
S11122435	1	24818029	204911	3	1	0	0	4
S11112312	1	25022940	198319	9	4	7	5	25
S11122667	1	25221259	197948	1	0	3	1	5
S11112676	1	25419207	201059	6	6	1	2	15
S11103669	1	25620266	200207	0	0	0	0	0
S11103711	1	25820473	202413	8	4	3	4	19
S11136409	1	26022886	197897	2	1	0	0	3
S11129307	1	26220783	174245	2	0	0	0	2
S14280110	1	26395028	221870	1	1	2	0	4
S16342337	1	26616898	199842	0	0	0	0	0
S16339610	1	26816740	208448	0	0	0	0	0
S16337031	1	27025188	202944	0	0	0	0	0
S16334810	1	27228132	570465	1	0	0	0	1
S16342813	1	27798597	877235	4	2	2	4	12
01-029142332-M	1	28675832	162466	0	0	0	1	1
S11120724	1	28838298	823545	0	0	0	1	1
01-030151053-M	1	29661843	178456	19	19	26	21	85
NES11016927	1	29840299	656508	0	0	0	0	0
NES13469825	1	30496807	170020	0	0	0	0	0
NES13467594	1	30666827	174408	0	0	0	0	0
S11043362	1	30841235	536298	4	5	2	2	13
S11128851	1	31377533	253418	0	0	0	0	0
S11116997	1	31630951	161771	0	0	0	0	0
S11110486	1	31792722	228570	0	0	0	2	2
S11101317	1	32021292	204519	0	0	0	0	0
S11126128	1	32225811	230235	3	2	5	3	13
01-032969697-M	1	32456046	375682	3	0	0	1	4
S14289270	1	32831728	199945	0	0	0	0	0
S16354461	1	33031673	184019	0	0	0	0	0
S16352075	1	33215692	191081	0	3	2	0	5
S13479152	1	33406773	205909	0	0	0	0	0
S13474703	1	33612682	210234	1	1	3	4	9
S13472568	1	33822916	194096	0	5	0	1	6
S13468275	1	34017012	203378	6	4	2	1	13
S13478870	1	34220390	268512	0	0	0	0	0
01-035000687-N	1	34488902	132138	0	0	0	0	0
S14281105	1	34621040	216201	2	3	1	1	7
S14281072	1	34837241	183294	0	0	1	1	2
S16346930	1	35020535	217218	4	1	0	1	6
S13474577	1	35237753	171332	0	1	0	0	1
S13470904	1	35409085	407932	5	3	0	2	10
S14291163	1	35817017	205217	0	0	0	0	0
S14288133	1	36022234	199715	4	3	1	0	8
S14282813	1	36221949	200124	8	3	2	3	16
S11100144	1	36422073	404183	2	3	0	2	7
S11106434	1	36826256	195951	0	0	0	0	0
S11093741	1	37022207	199429	2	2	0	0	4
S16358370	1	37221636	133323	2	2	0	0	4
01-037915647-N	1	37354959	258429	10	9	21	27	67
S11117031	1	37613388	193619	5	0	0	0	5
S11106733	1	37807007	222940	0	0	0	1	1
S11092746	1	38029947	231452	0	0	1	0	1
S11093617	1	38261399	362022	5	3	15	12	35
S16354712	1	38623421	197019	2	1	3	1	7
S11105861	1	38820440	120132	0	0	0	2	2
01-039504168-N	1	38940572	264098	2	7	7	4	20
S11037033	1	39204670	203898	0	0	0	2	2
S11024711	1	39408568	212372	3	3	1	3	10
S11097261	1	39620940	199678	0	0	0	0	0
S16352137	1	39820618	200400	2	3	2	5	12
S16366567	1	40021018	198164	4	9	11	9	33
S16363649	1	40219182	408149	19	8	8	7	42
S16356632	1	40627331	185020	0	0	2	0	2
S14288416	1	40812351	196287	4	2	0	0	6
S14284340	1	41008638	209435	10	11	3	5	29
S16368577	1	41218073	194102	0	0	0	0	0
S16365569	1	41412175	187883	0	0	0	0	0
S11086761	1	41600058	221251	2	4	0	0	6
S11110174	1	41821309	197047	0	1	0	0	1
S11099399	1	42018356	193789	8	7	11	7	33
S11101744	1	42212145	209538	3	2	4	0	9
S11090824	1	42421683	399462	26	25	25	27	103
S16364005	1	42821145	195413	1	0	0	0	1
S16369213	1	43016558	377590	0	2	2	1	5
01-043973192-M	1	43394148	237698	2	0	5	5	12
S11093338	1	43631846	191306	0	0	0	0	0
S11084651	1	43823152	197661	0	0	0	0	0
S11076399	1	44020813	201587	1	0	0	1	2
S11067592	1	44222400	184733	0	0	0	0	0
S11062805	1	44407133	204787	1	3	0	0	4
S13945147	1	44611920	242594	0	0	0	0	0
S13940949	1	44854514	166479	0	0	0	0	0
S16366475	1	45020993	210729	0	0	0	0	0
S16365364	1	45231722	208407	0	0	0	0	0
S11081316	1	45440129	180051	0	0	0	0	0
S11074838	1	45620180	200558	1	0	0	0	1
S11065057	1	45820738	190870	0	0	0	0	0
S14281909	1	46011608	200618	0	0	0	0	0
S14279329	1	46212226	197316	0	0	1	0	1
S14277934	1	46409542	365180	0	0	0	0	0
01-047362047-M	1	46774722	48119	0	0	0	0	0
S11093681	1	46822841	196526	5	4	4	4	17
S11083261	1	47019367	202172	1	0	0	0	1
S16363028	1	47221539	202664	6	6	2	7	21
S16365680	1	47424203	189105	0	0	0	0	0
S14277000	1	47613308	194873	0	0	0	0	0
S14286823	1	47808181	203562	0	1	0	0	1
S14283960	1	48011743	209349	0	0	0	0	0
S16375633	1	48221092	193999	0	0	0	0	0
S16374178	1	48415091	205218	1	2	0	1	4
S16371964	1	48620309	197470	0	0	0	0	0
S11077642	1	48817779	201843	0	0	0	0	0
S11069419	1	49019622	202495	0	0	0	0	0
S11062845	1	49222117	397009	0	0	0	0	0
S11055225	1	49619126	183230	0	0	0	2	2
S11023764	1	49802356	253218	0	0	0	0	0
S11015128	1	50055574	164779	0	0	0	0	0
S16368182	1	50220353	122024	0	0	0	0	0
01-050957023-N	1	50342377	278006	0	0	0	0	0
S11036899	1	50620383	195997	0	0	0	0	0
S11084773	1	50816380	199740	0	0	0	0	0
S11075372	1	51016120	405422	14	6	6	9	35
S11054666	1	51421542	192101	9	10	4	4	27
S11065852	1	51613643	207840	5	19	14	21	59
S13940315	1	51821483	400127	3	5	3	1	12
S16366936	1	52221610	193729	6	2	4	5	17
S16375604	1	52415339	59639	0	0	0	0	0
01-053091229-M	1	52474978	146665	3	2	4	0	9
S16372807	1	52621643	208357	0	0	0	0	0
S12783721	1	52830000	167810	2	2	0	0	4
S12778305	1	52997810	218968	0	0	0	1	1
S12771417	1	53216778	204502	1	0	9	7	17
S12796315	1	53421280	188081	0	0	0	0	0
S12800632	1	53609361	210570	1	1	0	1	3
S16369560	1	53819931	194543	0	0	0	0	0
S11091096	1	54014474	206405	0	4	1	0	5
S11079714	1	54220879	202574	0	0	0	0	0
S11081414	1	54423453	195976	4	0	3	4	11
S16366376	1	54619429	202240	1	2	2	2	7
S16378140	1	54821669	109299	2	0	1	0	3
01-055538761-M	1	54930968	290128	0	0	2	0	2
S12788860	1	55221096	278657	0	2	1	1	4
01-056111227-M	1	55499753	120742	0	0	0	0	0
S16371134	1	55620495	401384	5	6	5	4	20
S16379081	1	56021879	402123	1	0	0	0	1
S14275243	1	56424002	197912	5	4	1	0	10
S14273067	1	56621914	198946	2	0	4	4	10
S14269719	1	56820860	186669	0	0	0	0	0
S16377264	1	57007529	412466	4	5	3	1	13
S14269325	1	57419995	150717	0	0	0	0	0
01-058180561-M	1	57570712	44528	0	0	0	0	0
S14264664	1	57615240	205423	0	1	0	0	1
S11065243	1	57820663	200222	0	0	0	0	0
S11054661	1	58020885	202109	11	6	11	15	43
S16380415	1	58222994	187419	0	0	0	0	0
S12782405	1	58410413	201266	0	0	0	0	0
S12773295	1	58611679	400986	1	0	1	0	2
S14277091	1	59012665	210173	0	0	3	6	9
S14273522	1	59222838	188389	6	6	7	3	22
S12799199	1	59411227	202243	2	0	0	0	2
S12788524	1	59613470	212096	0	0	0	0	0
S16377097	1	59825566	396240	1	0	0	0	1
S16382276	1	60221806	207011	0	0	0	0	0
S11053741	1	60428817	186239	0	0	0	0	0
S11081857	1	60615056	194862	2	2	2	1	7
S11073055	1	60809918	209131	0	0	0	0	0
S11071478	1	61019049	202081	0	1	0	0	1
S11060261	1	61221130	268300	0	0	0	0	0
01-062173915-M	1	61489430	131642	0	0	0	0	0
S11068178	1	61621072	200583	1	1	9	4	15
S11056770	1	61821655	203083	1	0	4	3	8
S11048818	1	62024738	194276	0	0	0	0	0
S11067936	1	62219014	401629	5	4	4	4	17
S11050358	1	62620643	198755	6	4	4	5	19
S11075949	1	62819398	195681	0	0	0	0	0
S11065419	1	63015079	212749	0	0	0	0	0
S11050596	1	63227828	393231	3	0	0	0	3
S11065165	1	63621059	198804	0	1	0	1	2
S11055077	1	63819863	199331	0	3	0	0	3
S11046098	1	64019194	204088	0	0	0	0	0
S11041813	1	64223282	198303	3	0	8	7	18
S11034192	1	64421585	195323	1	0	0	1	2
S11023371	1	64616908	205515	0	1	1	2	4
S11043817	1	64822423	157660	4	3	0	2	9
01-065690738-N	1	64980083	44111	0	0	0	0	0
S16381560	1	65024194	197652	0	0	0	0	0
S16389733	1	65221846	193267	3	1	4	5	13
S12775872	1	65415113	170337	1	0	0	1	2
01-066294607-M	1	65585450	258745	2	0	1	2	5
S16386674	1	65844195	183494	0	0	0	0	0
S11036994	1	66027689	193176	0	1	0	0	1
S11026447	1	66220865	198169	0	1	1	1	3
S11017013	1	66419034	202067	0	0	0	0	0
S11041341	1	66621101	195534	0	0	1	0	1
S11031239	1	66816635	208599	8	8	0	4	20
S11021429	1	67025234	263838	0	0	0	1	1
01-067995600-M	1	67289072	133431	0	0	0	0	0
S11045393	1	67422503	387616	3	9	1	1	14
01-068512897-N	1	67810119	411493	5	2	5	4	16
S12787606	1	68221612	199299	5	3	6	1	15
S12780339	1	68420911	180040	1	1	5	3	10
S12774842	1	68600951	203367	0	0	0	0	0
S12923947	1	68804318	216124	1	8	3	3	15
S16383967	1	69020442	217299	7	6	1	4	18
S14273610	1	69237741	183597	1	1	0	2	4
S14269889	1	69421338	209719	3	5	0	0	8
S14264341	1	69631057	195006	0	0	0	0	0
S11035787	1	69826063	397232	2	1	1	1	5
S11044118	1	70223295	192692	2	4	0	0	6
S11034512	1	70415987	201925	0	0	0	0	0
S14263683	1	70617912	203243	1	1	1	3	6
S12777321	1	70821155	201760	0	1	0	2	3
S12770424	1	71022915	198020	0	0	0	1	1
S12786555	1	71220935	197513	0	0	0	0	0
S11030184	1	71418448	144481	1	1	0	0	2
01-072311128-G	1	71562929	257343	1	0	0	0	1
S11054198	1	71820272	197447	0	0	0	0	0
S11043425	1	72017719	230300	6	3	3	12	24
01-072993159-M	1	72248019	167624	0	1	1	0	2
S14270854	1	72415643	405037	0	4	5	4	13
S16391226	1	72820680	191071	0	0	3	0	3
S16388423	1	73011751	200114	1	0	0	0	1
S16392999	1	73211865	411380	3	4	0	0	7
S14521083	1	73623245	175385	8	15	22	25	70
S14518707	1	73798630	416857	8	11	27	24	70
S12784358	1	74215487	206029	1	1	1	2	5
S12773890	1	74421516	199939	1	1	0	2	4
S16389247	1	74621455	201016	0	1	1	1	3
S16386486	1	74822471	208022	0	0	0	0	0
S16385490	1	75030493	189623	0	0	1	0	1
S14513126	1	75220116	201739	3	7	0	2	12
S14520971	1	75421855	198035	3	2	2	4	11
S14518228	1	75619890	199841	0	0	0	0	0
S12969232	1	75819731	203448	8	4	0	2	14
S12965155	1	76023179	198393	0	0	0	0	0
S12961310	1	76221572	197010	3	2	2	0	7
S12972147	1	76418582	200284	0	1	0	0	1
S16393069	1	76618866	202747	0	0	0	0	0
S16389520	1	76821613	176417	1	0	0	0	1
S16397033	1	76998030	228378	1	1	0	0	2
S16394099	1	77226408	195820	0	0	0	1	1
S16392028	1	77422228	193401	4	11	2	9	26
S12791521	1	77615629	202089	1	2	0	0	3
S12835359	1	77817718	200745	2	2	1	4	9
S14520271	1	78018463	200296	0	3	1	0	4
S14517803	1	78218759	89690	0	0	0	0	0
01-079289860-N	1	78308449	104375	1	0	0	1	2
S16394956	1	78412824	207279	0	0	0	1	1
S16400668	1	78620103	202667	0	0	5	9	14
S16398794	1	78822770	187120	0	0	0	0	0
S12971497	1	79009890	175950	0	0	0	0	0
01-080181487-M	1	79185840	39788	0	0	0	0	0
S12967386	1	79225628	397033	0	2	0	0	2
S12959740	1	79622661	191799	0	2	0	1	3
S12831862	1	79814460	221227	7	1	0	0	8
S12821151	1	80035687	177604	0	1	0	0	1
S16399023	1	80213291	207509	0	0	0	0	0
S12958686	1	80420800	199059	0	0	0	0	0
S12967532	1	80619859	205826	1	0	0	0	1
S12963812	1	80825685	215514	0	0	0	0	0
S12959128	1	81041199	159295	8	7	4	4	23
S12965186	1	81200494	226027	6	5	0	0	11
S12810207	1	81426521	192689	1	1	0	0	2
S12826273	1	81619210	198739	0	0	0	0	0
S16395905	1	81817949	234129	3	7	1	2	13
S14514014	1	82052078	170008	4	10	3	0	17
S14514590	1	82222086	395325	3	6	7	9	25
S12956876	1	82617411	206971	5	8	2	2	17
S12954784	1	82824382	196098	0	2	1	0	3
S12816289	1	83020480	215611	5	4	1	0	10
S12807249	1	83236091	184917	0	0	0	0	0
S14512645	1	83421008	200699	1	1	0	0	2
S14520561	1	83621707	199801	1	2	0	0	3
S12953965	1	83821508	145171	0	2	0	0	2
01-084978407-N	1	83966679	261702	0	1	0	1	2
S12946158	1	84228381	393363	1	4	1	0	6
S12953656	1	84621744	200602	0	0	0	0	0
S16400517	1	84822346	2800230	2	0	1	0	3
01-086182722-M	1	87622576	7005	0	0	0	0	0
S12833598	1	87629581	190322	0	0	0	0	0
S12818705	1	87819903	207862	1	0	0	0	1
S12808633	1	88027765	187762	0	1	0	0	1
S12843363	1	88215527	211708	1	1	0	0	2
S14518397	1	88427235	155016	5	5	1	3	14
S14515942	1	88582251	241837	0	0	0	0	0
S12808772	1	88824088	207213	1	1	1	0	3
S12828806	1	89031301	4007	0	0	0	0	0
M22381_169_2	1	89035308	185855	0	1	0	0	1
S16401523	1	89221163	200225	2	0	8	4	14
S16406852	1	89421388	199338	0	0	0	0	0
S16403994	1	89620726	401852	4	1	7	9	21
S12948528	1	90022578	198403	2	2	0	0	4
S12943526	1	90220981	350527	2	0	1	0	3
01-089168561-M	1	90571508	254583	6	6	1	0	13
S14512672	1	90826091	158347	4	0	5	7	16
01-089580704-N	1	90984438	236823	5	3	1	4	13
S14511303	1	91221261	154797	0	0	0	0	0
01-089968686-M	1	91376058	244875	0	0	0	0	0
S12955658	1	91620933	206960	2	0	0	1	3
S12952346	1	91827893	191341	8	13	8	7	36
S12947426	1	92019234	201813	0	0	1	0	1
S12950540	1	92221047	198539	3	4	2	3	12
S14507573	1	92419586	192461	0	0	0	0	0
01-091206918-N	1	92612047	8941	0	0	0	0	0
S14503503	1	92620988	190648	1	0	1	1	3
S14511209	1	92811636	209078	3	1	3	0	7
S16404091	1	93020714	201427	3	4	7	6	20
S16401800	1	93222141	199189	1	1	1	0	3
S16405619	1	93421330	186942	2	6	0	0	8
S16402123	1	93608272	214845	3	4	4	8	19
S16408634	1	93823117	199113	0	0	0	0	0
S12819761	1	94022230	205690	1	0	1	2	4
S12949086	1	94227920	190753	0	0	0	0	0
S12945844	1	94418673	201775	1	1	2	3	7
S12942270	1	94620448	194540	3	7	8	8	26
S12932033	1	94814988	204897	0	0	0	0	0
S12927345	1	95019885	196877	5	7	4	1	17
S12936338	1	95216762	406277	4	3	7	8	22
S16406732	1	95623039	394938	1	4	1	1	7
S14509514	1	96017977	200216	0	1	0	0	1
S14507335	1	96218193	202741	0	0	0	0	0
S16409014	1	96420934	196591	1	0	0	0	1
S16407177	1	96617525	215792	0	0	0	0	0
S16403619	1	96833317	191255	0	0	0	0	0
S12936262	1	97024572	196321	0	0	0	0	0
S12932591	1	97220893	199758	0	0	0	0	0
S12929071	1	97420651	192675	0	0	0	0	0
S16410841	1	97613326	208459	0	0	0	0	0
S12838507	1	97821785	208194	0	0	0	0	0
S16410290	1	98029979	188487	1	3	0	0	4
S14505645	1	98218466	416509	0	0	0	0	0
01-096977542-G	1	98634975	196306	0	0	0	0	0
S14507407	1	98831281	377714	0	0	0	0	0
S14505173	1	99208995	210193	1	0	0	0	1
S14503437	1	99419188	196938	0	0	0	0	0
01-097988784-G	1	99616126	203463	3	3	1	2	9
S12926619	1	99819589	203552	1	0	0	1	2
S12928893	1	100023141	414198	0	0	0	0	0
01-098816823-G	1	100437339	3605	0	0	0	0	0
S12940165	1	100440944	180734	3	1	0	0	4
S14505571	1	100621678	176664	1	0	0	0	1
S14502826	1	100798342	234232	0	0	0	1	1
S14499123	1	101032574	365269	0	1	1	0	2
S14511949	1	101397843	5476	0	0	0	0	0
01-100109616-M	1	101403319	218033	2	0	0	0	2
S14508383	1	101621352	189684	4	0	0	0	4
S12828058	1	101811036	211171	0	0	0	1	1
S12816604	1	102022207	192623	2	4	1	1	8
S16415479	1	102214830	181554	0	0	0	0	0
01-101109196-M	1	102396384	223657	2	0	0	0	2
S16417900	1	102620041	375353	0	0	0	0	0
S16413725	1	102995394	227466	0	0	0	0	0
S16410833	1	103222860	395692	0	0	0	0	0
S12783096	1	103618552	202135	0	0	0	0	0
S14500153	1	103820687	586502	0	0	0	0	0
S12935791	1	104407189	260850	0	0	0	0	0
S12940533	1	104668039	145992	0	0	0	0	0
S12937669	1	104814031	400594	0	1	0	1	2
S14491477	1	105214625	194832	0	0	0	0	0
S14485953	1	105409457	195978	0	0	0	0	0
S14482214	1	105605435	237999	1	0	1	1	3
S14494038	1	105843434	598637	1	0	0	0	1
S16418932	1	106442071	182994	1	0	0	0	1
S16416059	1	106625065	394883	22	15	2	0	39
S14494015	1	107019948	204227	1	0	0	1	2
S12805664	1	107224175	196645	2	0	0	0	2
S12801014	1	107420820	201529	0	0	0	0	0
S12932963	1	107622349	203307	1	8	4	11	24
S12928692	1	107825656	195432	0	0	0	0	0
S12926800	1	108021088	200230	0	0	2	2	4
S12938486	1	108221318	200770	0	0	0	0	0
S16411601	1	108422088	193492	0	2	0	0	2
S16425980	1	108615580	193226	1	0	0	0	1
S12794537	1	108808806	409921	0	0	0	0	0
S12935137	1	109218727	205900	1	0	0	0	1
S12931068	1	109424627	184272	6	9	4	6	25
S13022337	1	109608899	615274	1	3	1	4	9
S12787551	1	110224173	182315	0	0	0	0	0
S12803973	1	110406488	213421	0	0	0	0	0
S12801018	1	110619909	200257	0	1	0	0	1
S12796030	1	110820166	207109	0	0	0	0	0
S12790623	1	111027275	336839	0	0	0	0	0
01-110152038-M	1	111364114	219191	0	1	0	0	1
S16426421	1	111583305	217491	0	0	0	0	0
S13020923	1	111800796	190073	0	1	0	0	1
S13019986	1	111990869	216496	0	0	0	0	0
S13019664	1	112207365	222857	0	0	0	0	0
01-111235710-N	1	112430222	25584	0	0	0	0	0
S16425223	1	112455806	210414	1	0	0	0	1
S16423498	1	112666220	152121	0	0	0	0	0
S16422422	1	112818341	491741	0	1	0	0	1
01-112126059-M	1	113310082	120496	0	0	0	0	0
S12805569	1	113430578	192846	0	0	0	0	0
S12804362	1	113623424	201636	0	0	0	0	0
S12800106	1	113825060	205128	0	0	0	0	0
S16418683	1	114030188	191686	0	0	0	0	0
S13006903	1	114221874	214541	0	0	0	0	0
S13018861	1	114436415	182407	0	0	0	0	0
S13016550	1	114618822	204656	0	0	0	0	0
S13013971	1	114823478	178379	0	0	0	0	0
S13011287	1	115001857	219488	0	0	0	0	0
S13013681	1	115221345	199683	0	0	0	0	0
S13009714	1	115421028	224639	0	0	0	0	0
S12797752	1	115645667	183876	1	0	0	0	1
S12791371	1	115829543	215899	0	0	0	0	0
S12784395	1	116045442	382939	4	1	1	0	6
S16430054	1	116428381	184866	0	0	0	0	0
S16427613	1	116613247	211399	0	1	0	0	1
S12783657	1	116824646	208783	1	1	0	2	4
S16426703	1	117033429	201603	0	0	0	0	0
S14489400	1	117235032	183285	7	5	0	1	13
S14487444	1	117418317	205108	0	0	0	0	0
S13009476	1	117623425	205110	2	0	0	0	2
S13019396	1	117828535	191794	0	0	0	0	0
S13016867	1	118020329	153104	0	0	0	0	0
01-116988763-M	1	118173433	655754	1	1	0	0	2
S13006846	1	118829187	163588	0	0	0	0	0
S13004156	1	118992775	142990	0	1	0	0	1
01-117971979-M	1	119135765	893606	0	0	0	1	1
S16435259	1	120029371	189552	0	0	0	0	0
S16433848	1	120218923	200271	0	0	0	0	0
S13014266	1	120419194	200065	0	0	0	0	0
S13010014	1	120619259	203028	0	0	1	1	2
S13014255	1	120822287	198806	0	0	0	0	0
S13010156	1	121021093	69480	0	0	0	0	0
01-119969798-M	1	121090573	304595	3	5	0	0	8
S13003189	1	121395168	234560	0	0	0	0	0
S13003362	1	121629728	206106	4	1	0	0	5
S16432903	1	121835834	183012	4	3	2	1	10
S16467358	1	122018846	199982	0	1	0	0	1
S12996701	1	122218828	130970	0	0	0	0	0
01-121243958-M	1	122349798	270182	3	3	0	0	6
S12998322	1	122619980	422132	1	1	0	0	2
S16463350	1	123042112	117972	4	1	1	1	7
01-122066725-M	1	123160084	265632	2	1	0	0	3
S13004077	1	123425716	196970	1	1	2	0	4
S13002027	1	123622686	199253	0	1	0	0	1
S16461610	1	123821939	209454	6	3	2	1	12
S16458651	1	124031393	195381	3	1	1	1	6
S14481560	1	124226774	201745	5	7	0	3	15
S14496366	1	124428519	200942	0	0	0	0	0
S14491782	1	124629461	186671	0	0	0	0	0
S14487845	1	124816132	220697	0	0	0	0	0
S14483429	1	125036829	177601	0	0	0	0	0
S14479514	1	125214430	218795	5	2	2	1	10
S12805107	1	125433225	381465	3	5	1	4	13
S14482585	1	125814690	208103	0	0	0	0	0
S14497020	1	126022793	224932	4	0	2	1	7
S16470035	1	126247725	190739	0	0	0	0	0
S16466894	1	126438464	373647	6	13	2	6	27
S12796451	1	126812111	208056	0	1	0	0	1
S16465722	1	127020167	80329	0	0	0	0	0
01-126055046-M	1	127100496	118835	4	5	2	5	16
S16463169	1	127219331	213547	1	0	0	0	1
S14491797	1	127432878	363238	5	4	1	7	17
S13002845	1	127796116	222107	2	0	0	0	2
S12998815	1	128018223	201802	4	0	0	0	4
S12994127	1	128220025	192403	2	2	1	0	5
S12788359	1	128412428	374174	5	5	2	0	12
S12880116	1	128786602	229444	6	1	0	0	7
01-127974550-M	1	129016046	203767	0	0	1	0	1
S14485972	1	129219813	99437	2	0	0	0	2
01-128283947-M	1	129319250	84181	0	1	0	0	1
S16474004	1	129403431	208010	7	3	0	0	10
S16471760	1	129611441	210291	0	0	0	0	0
S16468273	1	129821732	175493	0	0	0	0	0
S16472469	1	129997225	252566	0	0	0	0	0
S16468593	1	130249791	370777	7	6	2	4	19
S16469605	1	130620568	202263	0	0	0	0	0
S14482302	1	130822831	398143	0	0	0	0	0
S14479177	1	131220974	198183	0	0	0	0	0
S16466260	1	131419157	200671	13	10	7	4	34
S16462688	1	131619828	206873	1	1	0	0	2
S12874122	1	131826701	195868	7	9	3	3	22
S12865196	1	132022569	219192	1	0	0	0	1
S12991114	1	132241761	383851	3	7	1	1	12
S12995511	1	132625612	196522	7	9	14	17	47
S12859061	1	132822134	198993	0	0	0	0	0
S12846022	1	133021127	311814	0	0	3	1	4
01-132342355-M	1	133332941	289549	0	0	0	0	0
S14470262	1	133622490	196175	0	1	2	1	4
S14477977	1	133818665	204868	0	0	1	0	1
S16478382	1	134023533	188505	0	1	2	1	4
S14475794	1	134212038	208834	0	1	0	1	2
S14472108	1	134420872	194532	1	6	2	0	9
S12866241	1	134615404	205803	3	0	1	2	6
S12852302	1	134821207	210683	2	0	0	0	2
S16476088	1	135031890	155838	2	1	4	3	10
01-134214449-N	1	135187728	35765	1	2	0	0	3
S12924671	1	135223493	196385	0	0	0	0	0
S12878206	1	135419878	197303	1	0	0	0	1
S14477961	1	135617181	192626	0	0	0	0	0
S14473572	1	135809807	211069	1	4	0	0	5
S12991501	1	136020876	202383	0	0	0	0	0
S13000807	1	136223259	199666	0	0	0	3	3
S12991457	1	136422925	201747	3	2	2	0	7
S12988252	1	136624672	195960	0	0	0	0	0
S12998097	1	136820632	399994	6	1	3	1	11
S14467146	1	137220626	201238	1	1	3	1	6
S14476088	1	137421864	198854	11	5	5	7	28
S16473116	1	137620718	513610	10	8	10	6	34
01-137189321-M	1	138134328	287986	8	5	1	1	15
S12858482	1	138422314	396287	0	0	0	2	2
S14473917	1	138818601	200184	8	1	1	1	11
S14469942	1	139018785	197142	0	1	0	0	1
S14466253	1	139215927	207284	0	0	0	0	0
S16480066	1	139423211	208321	0	0	0	0	0
S12876201	1	139631532	188521	3	1	1	0	5
S12865261	1	139820053	401140	4	5	0	1	10
S16474519	1	140221193	185558	0	0	0	0	0
S16483067	1	140406751	211161	0	0	0	0	0
S16482608	1	140617912	199981	0	0	0	0	0
S12982330	1	140817893	77281	0	1	0	0	1
01-139952425-M	1	140895174	125835	0	0	0	0	0
S12977635	1	141021009	198280	1	1	0	0	2
S12973009	1	141219289	598189	0	0	0	0	0
S14465856	1	141817478	213569	0	0	0	0	0
S14470887	1	142031047	196125	0	0	0	0	0
S16475551	1	142227172	198837	0	0	0	0	0
S16485924	1	142426009	197074	2	0	1	5	8
S14469729	1	142623083	416392	0	0	1	0	1
S14465773	1	143039475	176023	0	0	0	0	0
S14463870	1	143215498	217301	0	1	0	0	1
S16483419	1	143432799	197617	0	0	0	0	0
S14467971	1	143630416	374904	0	0	0	0	0
S12975613	1	144005320	200776	1	1	0	0	2
S12988269	1	144206096	214463	4	4	0	5	13
S12984952	1	144420559	194252	0	0	0	0	0
S16479298	1	144614811	458965	0	0	0	0	0
01-144168459-N	1	145073776	159548	0	0	0	0	0
S16477389	1	145233324	195083	0	0	0	0	0
S12982341	1	145428407	191177	1	0	0	1	2
S12987156	1	145619584	215292	1	0	0	0	1
S12982639	1	145834876	188860	2	0	0	0	2
S16488207	1	146023736	188524	1	1	0	1	3
S16486622	1	146212260	579942	1	2	1	2	6
S12978261	1	146792202	229460	0	0	0	0	0
S12974228	1	147021662	201427	1	0	0	0	1
S12971503	1	147223089	599051	2	2	0	0	4
S12975707	1	147822140	196677	0	0	0	0	0
S12973354	1	148018817	413739	3	5	1	0	9
S12965780	1	148432556	185536	3	3	4	6	16
S12962452	1	148618092	202979	1	0	0	0	1
S12958946	1	148821071	201324	0	0	0	0	0
S13079907	1	149022395	197955	8	6	3	1	18
S16478462	1	149220350	201413	0	0	0	0	0
S16488455	1	149421763	195621	0	0	0	0	0
S13079645	1	149617384	404899	0	0	0	0	0
S13081639	1	150022283	195592	0	0	0	0	0
S13081131	1	150217875	208714	0	0	0	0	0
S16486323	1	150426589	177231	0	0	0	0	0
S13080638	1	150603820	196525	0	0	0	0	0
S13076380	1	150800345	167344	0	0	0	0	0
01-150091142-M	1	150967689	53217	0	1	0	0	1
S13072064	1	151020906	190009	0	0	0	0	0
S13068224	1	151210915	209772	0	0	0	0	0
S12852819	1	151420687	171489	0	2	0	0	2
01-150718101-M	1	151592176	229482	1	0	0	0	1
S12842191	1	151821658	198877	0	1	0	0	1
S12872190	1	152020535	200177	0	0	0	0	0
S13065068	1	152220712	201897	1	2	0	0	3
S13062949	1	152422609	397437	2	0	0	0	2
S13070459	1	152820046	190353	0	0	0	0	0
S16492948	1	153010399	413039	4	5	0	3	12
S16497416	1	153423438	197119	3	4	5	5	17
S16494271	1	153620557	200196	0	0	0	0	0
S13073884	1	153820753	200296	8	10	6	10	34
S13068910	1	154021049	400389	3	2	1	0	6
S13064679	1	154421438	201881	0	1	0	0	1
S13077130	1	154623319	198755	2	1	0	1	4
S13071916	1	154822074	173490	4	2	0	0	6
01-154173205-M	1	154995564	26009	1	0	0	0	1
S16491894	1	155021573	199631	1	3	0	0	4
S16435217	1	155221204	190095	1	1	3	0	5
S16432795	1	155411299	208703	2	0	0	0	2
S14465989	1	155620002	402249	4	7	0	0	11
S14461027	1	156022251	203815	4	4	1	1	10
S16429060	1	156226066	237127	10	4	6	8	28
S12860129	1	156463193	150933	1	3	1	1	6
S12854798	1	156614126	207065	5	5	1	1	12
S12844734	1	156821191	198585	1	0	0	0	1
S12833702	1	157019776	200670	0	0	0	0	0
S16425833	1	157220446	206615	8	1	0	2	11
S12779077	1	157427061	378053	1	0	1	0	2
01-157000923-M	1	157805114	215691	0	0	0	0	0
S15829164	1	158020805	244112	0	1	0	0	1
S15835987	1	158264917	157351	0	0	0	0	0
S13075842	1	158422268	198777	7	3	1	0	11
S13070917	1	158621045	199403	0	0	0	0	0
S13065001	1	158820448	123497	0	1	0	0	1
01-158224319-M	1	158943945	316860	0	0	0	0	0
S13055894	1	159260805	159932	0	0	0	1	1
S13052210	1	159420737	190317	0	0	0	0	0
S15833218	1	159611054	168427	0	0	0	0	0
01-159058371-M	1	159779481	55584	0	0	0	0	0
S12787284	1	159835065	183671	0	0	0	0	0
S12841213	1	160018736	202651	0	0	0	0	0
S12836109	1	160221387	193977	0	1	0	0	1
S12825403	1	160415364	189776	1	4	0	0	5
S15836063	1	160605140	178294	0	0	0	0	0
01-160070011-M	1	160783434	39758	0	0	0	0	0
S13050741	1	160823192	177284	3	1	0	1	5
S13060736	1	161000476	210187	3	2	0	2	7
S13057038	1	161210663	201665	1	0	0	0	1
S13052077	1	161412328	208440	2	1	0	0	3
S13049099	1	161620768	182902	0	0	0	0	0
S13058328	1	161803670	216848	15	17	9	7	48
S15829014	1	162020518	204167	0	0	0	0	0
S13053342	1	162224685	186116	0	0	0	0	0
S13049874	1	162410801	241294	1	0	0	0	1
S13056062	1	162652095	162661	0	0	0	0	0
S15837460	1	162814756	205535	0	0	3	4	7
S12811453	1	163020291	213975	7	10	5	7	29
S12839364	1	163234266	181009	0	0	0	0	0
S15834459	1	163415275	222544	9	11	7	16	43
S15842409	1	163637819	181963	1	1	0	0	2
S15839268	1	163819782	230129	1	0	1	1	3
S14462239	1	164049911	177771	1	5	1	1	8
S14459702	1	164227682	401876	0	1	0	0	1
S14463275	1	164629558	390858	1	3	1	1	6
S13054714	1	165020416	199747	1	1	0	0	2
S13049997	1	165220163	400267	7	4	2	2	15
S15838422	1	165620430	399837	3	5	0	2	10
S15833140	1	166020267	200623	0	0	0	0	0
S15840839	1	166220890	200173	2	3	3	3	11
S15837546	1	166421063	209737	0	0	3	1	4
S12831440	1	166630800	192734	0	0	0	1	1
S12821586	1	166823534	199879	0	0	0	0	0
S14458223	1	167023413	186854	3	4	11	10	28
S14457834	1	167210267	197020	0	0	0	0	0
S13056522	1	167407287	218605	4	5	0	0	9
S13051694	1	167625892	194328	0	0	0	0	0
S13047314	1	167820220	200825	0	0	0	3	3
S13039816	1	168021045	204987	2	1	5	4	12
S13034725	1	168226032	405306	0	0	2	1	3
S14455401	1	168631338	188345	1	1	0	0	2
NES14450946	1	168819683	11634	0	0	0	0	0
NES14450708	1	168831317	379261	3	1	2	1	7
NES15844312	1	169210578	211739	0	0	0	0	0
NES15840772	1	169422317	176169	0	0	0	0	0
D1Mit110	1	169598486	215892	2	3	2	1	8
NES13032946	1	169814378	40732	0	1	1	0	2
D1Mit370	1	169855110	48146	0	0	0	0	0
NES13030878	1	169903256	51190	0	0	0	0	0
NES13046403	1	169954446	47002	5	5	6	1	17
NES13045390	1	170001448	49208	1	0	0	0	1
NES13046670	1	170050656	115327	0	0	0	0	0
NES13043947	1	170165983	27123	1	1	0	1	3
D1Mit15	1	170193106	11403	0	0	0	0	0
NES13042514	1	170204509	11622	2	4	2	2	10
NES13042232	1	170216131	11982	0	3	0	0	3
NES13041813	1	170228113	11993	3	4	2	2	11
01-169672000-P	1	170240106	12117	0	4	0	0	4
NES13041232	1	170252223	14883	0	3	2	4	9
D1P168458854sslp	1	170267106	52500	0	0	0	0	0
D1P168511495sslp	1	170319606	4571	3	0	2	1	6
NES13039296	1	170324177	5446	0	0	0	2	2
NES13039096	1	170329623	3505	0	0	0	0	0
NES13039009	1	170333128	8899	1	0	0	0	1
NES13038718	1	170342027	3565	0	0	0	0	0
NES13038534	1	170345592	9041	0	0	0	0	0
NES1303828	1	170354633	1751	0	0	0	0	0
NES13038239	1	170356384	3484	18	22	16	8	64	yes
NES1303815	1	170359868	3178	0	0	0	0	0
NES13038064	1	170363046	2578	0	0	0	0	0
D1P168557513sslp	1	170365624	131145	0	0	0	0	0
NES15848701	1	170496769	48280	0	0	0	0	0
D1P168736938sslp	1	170545049	19032	0	0	0	0	0
D1P168755970sslp	1	170564081	26494	0	0	0	0	0
D1Mit540	1	170590575	98420	4	4	0	1	9
NES12814369	1	170688995	221971	2	1	0	0	3
01-170342213-M	1	170910966	179122	0	0	0	0	0
D1Mit402	1	171090088	129158	1	0	0	0	1
D1P169457058sslp	1	171219246	31086	0	0	0	0	0
NES13031514	1	171250332	20967	0	0	0	0	0
NES13031091	1	171271299	25662	4	11	0	0	15
NES13046792	1	171296961	25017	0	0	0	0	0
NES13046291	1	171321978	19029	0	0	0	0	0
NES13045937	1	171341007	11891	0	0	0	0	0
NES13045568	1	171352898	33461	0	0	0	0	0
NES13044891	1	171386359	25328	0	0	0	0	0
D1P169649499sslp	1	171411687	62584	1	0	0	0	1
D1P169712083sslp	1	171474271	19129	0	0	0	0	0
NES13042144	1	171493400	73120	0	1	0	0	1
D1P169804332sslp	1	171566520	128196	0	0	0	0	0
NES13036711	1	171694716	22595	0	0	0	0	0
D1P169955123sslp	1	171717311	44954	0	0	0	0	0
D1P170000077sslp	1	171762265	58689	3	0	0	0	3
D1P170058766sslp	1	171820954	30260	1	3	0	0	4
NES13032752	1	171851214	24063	0	0	0	0	0
D1P170113089sslp	1	171875277	74818	6	2	0	0	8
D1P170187907sslp	1	171950095	67865	1	5	0	3	9
D1P170255772sslp	1	172017960	47902	1	1	0	0	2
D1P170303674sslp	1	172065862	54791	0	0	0	0	0
D1P170358465sslp	1	172120653	99068	1	0	0	0	1
D1P170457533sslp	1	172219721	95634	1	0	0	0	1
D1P170553167sslp	1	172315355	101106	0	0	0	0	0
D1P170654273sslp	1	172416461	94236	0	0	0	0	0
D1P170748509sslp	1	172510697	59043	0	0	0	0	0
D1P170807552sslp	1	172569740	152160	0	0	0	0	0
NES12812519	1	172721900	165466	5	0	2	2	9
01-171128000-P	1	172887366	189526	1	2	0	1	4
01-171311000-P	1	173076892	295830	1	1	3	1	6
01-171607000-P	1	173372722	377817	0	0	0	1	1
NES13030473	1	173750539	24202	0	0	0	0	0
NES13030317	1	173774741	53882	0	0	0	0	0
NES13029789	1	173828623	10819	0	0	0	1	1
NES15849892	1	173839442	26286	0	0	0	0	0
NES13029763	1	173865728	66482	0	0	0	0	0
NES13044129	1	173932210	20450	0	0	0	0	0
NES13043492	1	173952660	14973	4	1	8	5	18
NES13042894	1	173967633	2425	0	0	0	0	0
NES13042853	1	173970058	192423	1	0	0	0	1
NES13029266	1	174162481	19002	0	0	0	1	1
NES13029177	1	174181483	103521	2	2	0	2	6
NES13028317	1	174285004	59939	1	1	0	4	6
NES13027790	1	174344943	65404	0	1	1	0	2
NES13027077	1	174410347	28965	0	0	0	0	0
NES13026822	1	174439312	22774	0	0	0	0	0
NES13026684	1	174462086	36348	1	0	0	0	1
NES13026387	1	174498434	31406	1	0	0	0	1
NES13026314	1	174529840	46062	9	9	4	1	23
NES15849821	1	174575902	15357	0	0	0	0	0
01-172878000-P	1	174591259	93348	0	0	0	0	0
01-174147196-M	1	174684607	107374	0	0	0	0	0
NES15847694	1	174791981	34176	0	0	0	0	0
01-173119000-P	1	174826157	192683	0	0	0	0	0
01-173312000-P	1	175018840	161316	0	0	0	0	0
01-173473000-P	1	175180156	42758	1	0	0	0	1
NES13024610	1	175222914	17345	8	9	3	1	21
NES13024398	1	175240259	21581	3	3	1	4	11
D1P173555sslp	1	175261840	206000	2	2	0	0	4
D1P173761sslp	1	175467840	75675	0	0	0	0	0
01-173833000-P	1	175543515	518972	0	0	0	0	0
NES12831983	1	176062487	118165	1	0	0	0	1
01-174471000-P	1	176180652	104683	4	1	0	0	5
NES12828150	1	176285335	25792	0	0	0	0	0
01-174601000-P	1	176311127	88174	0	2	0	0	2
01-174688000-P	1	176399301	21583	3	3	4	3	13
NES12820606	1	176420884	39791	7	3	3	7	20
NES12818428	1	176460675	29195	0	0	0	0	0
NES12816974	1	176489870	41131	0	0	0	0	0
NES12815123	1	176531001	33310	0	1	0	0	1
D1P174854sslp	1	176564311	51000	1	1	0	0	2
D1P174905sslp	1	176615311	59000	4	1	0	0	5
D1P174964sslp	1	176674311	47193	2	0	0	0	2
NES15843762	1	176721504	355205	0	0	0	0	0
NES13027000	1	177076709	194299	0	2	0	0	2
NES10690154	1	177271008	63014	0	4	0	0	4
NES10686734	1	177334022	121883	5	0	0	0	5
NES10679827	1	177455905	213572	0	0	0	0	0
NES10668660	1	177669477	55903	1	0	0	0	1
NES10666226	1	177725380	50134	3	6	0	0	9
NES10662621	1	177775514	52409	0	0	0	1	1
NES10670739	1	177827923	23045	0	0	0	0	0
NES10669510	1	177850968	16091	0	0	0	0	0
NES10668704	1	177867059	49165	0	0	0	0	0
01-176209000-P	1	177916224	140427	0	0	0	0	0
01-176349000-P	1	178056651	110935	1	0	0	0	1
01-176460000-P	1	178167586	159458	0	2	0	0	2
01-176620000-P	1	178327044	119061	0	0	0	0	0
01-176739000-P	1	178446105	119126	0	1	0	0	1
01-178047781-M	1	178565231	135976	0	0	0	0	0
01-176995000-P	1	178701207	278206	0	0	0	0	0
01-177273000-P	1	178979413	126853	0	0	0	0	0
NES15848852	1	179106266	72134	1	0	0	0	1
NES12809267	1	179178400	30463	1	0	0	2	3
NES12838842	1	179208863	26742	1	3	7	13	24
01-177532000-P	1	179235605	196858	3	2	4	4	13
01-177729000-P	1	179432463	48592	0	1	0	0	1
NES12822461	1	179481055	39560	1	5	0	3	9
NES12819958	1	179520615	111251	0	0	0	0	0
NES15847566	1	179631866	200597	0	0	0	0	0
01-178129000-P	1	179832463	197948	0	0	0	0	0
NES15850954	1	180030411	171709	0	0	0	0	0
01-178381000-P	1	180202120	55669	0	0	0	0	0
NES14449370	1	180257789	56001	0	0	0	0	0
NES14461006	1	180313790	63530	0	0	0	1	1
NES14460433	1	180377320	50685	1	0	1	2	4
NES14459528	1	180428005	40410	0	0	0	0	0
NES14458882	1	180468415	45763	0	0	0	0	0
NES14458119	1	180514178	96986	0	1	0	1	2
NES14459032	1	180611164	49563	0	0	0	0	0
NES14458186	1	180660727	50099	0	0	0	0	0
NES14457450	1	180710826	63833	0	1	1	0	2
01-178957000-P	1	180774659	105877	0	0	0	0	0
01-179063000-P	1	180880536	99203	0	0	0	0	0
NES14452241	1	180979739	130648	0	0	0	0	0
01-179291000-P	1	181110387	50272	0	0	0	0	0
NES10679101	1	181160659	142738	0	0	0	0	0
NES10671980	1	181303397	23757	0	0	0	0	0
01-179513000-P	1	181327154	53949	0	0	0	0	0
NES10667465	1	181381103	51273	0	0	3	7	10
NES10664209	1	181432376	33928	0	0	1	0	1
01-179652000-P	1	181466304	131510	0	0	0	0	0
NES10660175	1	181597814	53593	0	0	0	0	0
NES10691046	1	181651407	98919	0	0	0	0	0
01-179988000-P	1	181750326	533	0	0	0	0	0
NES10686119	1	181750859	122847	0	0	0	0	0
01-180109000-P	1	181873706	112777	0	0	0	0	0
NES10673215	1	181986483	9094	0	0	0	0	0
01-180231000-P	1	181995577	28272	0	0	0	2	2
NES10672193	1	182023849	45899	0	0	0	0	0
NES10670709	1	182069748	28752	0	0	0	0	0
NES10669158	1	182098500	30118	1	0	0	0	1
NES10667736	1	182128618	121797	0	2	5	4	11
01-180487000-P	1	182250415	127676	1	1	4	3	9
01-180615000-P	1	182378091	123192	0	1	0	0	1
01-180738000-P	1	182501283	49234	0	0	0	0	0
NES10673980	1	182550517	224295	1	0	2	3	6
01-182325478-N	1	182774812	138422	2	0	2	1	5
NES10690170	1	182913234	204479	0	0	0	0	0
01-181359000-P	1	183117713	177685	0	0	0	0	0
NES10641528	1	183295398	173743	2	1	0	0	3
NES10634618	1	183469141	368415	0	0	0	1	1
NES12844841	1	183837556	277957	2	2	2	3	9
01-182362000-P	1	184115513	26585	0	1	0	1	2
D1P182389000sslp	1	184142098	55000	0	0	0	0	0
D1P182444000sslp	1	184197098	1943	12	13	15	8	48	yes
NES15853911	1	184199041	62947	0	0	0	0	0
01-182510000-P	1	184261988	66339	0	0	0	0	0
01-182577000-P	1	184328327	80313	0	0	0	0	0
NES15859292	1	184408640	7422	0	0	0	0	0
01-182666000-P	1	184416062	170870	0	0	0	0	0
01-182835000-P	1	184586932	186334	0	1	1	1	3
01-183035000-P	1	184773266	33952	0	0	0	0	0
NES15858130	1	184807218	412016	0	0	0	0	0
NES15858012	1	185219234	185041	12	9	7	11	39
01-183336000-P	1	185404275	139023	0	0	0	0	0
01-183475000-P	1	185543298	22948	0	0	0	0	0
NES15852051	1	185566246	22822	7	6	10	13	36
NES15851399	1	185589068	40596	0	0	0	0	0
NES15850498	1	185629664	21069	0	0	0	0	0
NES15850036	1	185650733	29073	0	1	0	0	1
NES15855481	1	185679806	45932	4	4	0	4	12
NES15854695	1	185725738	50518	0	0	2	0	2
NES15853778	1	185776256	93266	0	0	2	2	4
NES14450962	1	185869522	31080	1	1	0	0	2
NES14450038	1	185900602	160847	0	2	0	3	5
NES14449712	1	186061449	10445	0	5	0	0	5
01-183996000-P	1	186071894	11715	0	0	0	0	0
01-184008000-P	1	186083609	209636	0	0	0	0	0
01-184228000-P	1	186293245	10445	0	0	0	0	0
NES15850925	1	186303690	12187	0	0	0	0	0
01-184251000-P	1	186315877	2839	9	8	39	52	108	yes	yes
01-184254000-P	1	186318716	8758	0	0	0	0	0
01-184263000-P	1	186327474	39172	0	0	0	0	0
NES15858934	1	186366646	8758	0	0	0	0	0
NES12819988	1	186375404	16003	0	0	0	0	0
01-184327000-P	1	186391407	8758	0	0	0	0	0
01-184336000-P	1	186400165	36469	0	1	9	4	14
NES12811872	1	186436634	82373	0	0	0	0	0
NES12819988	1	186519007	7794	0	0	0	0	0
01-184462000-P	1	186526801	123133	0	0	0	0	0
NES12811872	1	186649934	122910	0	0	0	0	0
01-184709000-P	1	186772844	129437	0	0	0	0	0
01-186311955-M	1	186902281	245513	0	0	0	0	0
NES10638946	1	187147794	210944	0	3	2	0	5
01-185962173-P	1	187358738	41179	0	0	0	0	0
01-185337000-P	1	187399917	46043	0	0	5	0	5
NES10658870	1	187445960	39704	0	0	5	0	5
01-185423000-P	1	187485664	21400	0	0	6	4	10
NES10655318	1	187507064	32818	0	0	0	1	1
01-185477000-P	1	187539882	48029	0	0	0	0	0
NES10651090	1	187587911	157404	0	0	0	0	0
01-185683000-P	1	187745315	48995	0	0	1	0	1
01-185732000-P	1	187794310	33483	0	0	0	0	0
NES10650466	1	187827793	2826	8	18	13	12	51	yes	yes
NES10650390	1	187830619	3295	0	0	0	1	1
NES10650115	1	187833914	43556	0	0	0	0	0
NES10647579	1	187877470	33840	0	0	0	1	1
01-185849000-P	1	187911310	20519	5	1	0	1	7
NES10645110	1	187931829	20196	0	2	0	0	2
NES10644536	1	187952025	93357	3	1	0	0	4
01-185982000-P	1	188045382	341086	0	0	3	0	3
01-186329000-P	1	188386468	148080	1	0	0	0	1
01-187966083-M	1	188534548	23599	1	0	0	0	1
01-186365000-P	1	188558147	7000	0	0	0	0	0
01-186372000-P	1	188565147	11600	2	0	0	0	2
01-186383600-P	1	188576747	3629	0	0	0	0	0
01-186387200	1	188580376	1800	0	2	4	14	20	yes	yes
01-186389000-P	1	188582176	71944	0	0	0	0	0
NES12887626	1	188654120	78578	1	2	0	1	4
NES12911581	1	188732698	51261	0	0	0	0	0
01-187400874-P	1	188783959	221847	0	1	0	0	1
NES10635264	1	189005806	79426	0	0	0	0	0
01-187700736-P	1	189085232	117294	0	0	0	0	0
NES10656804	1	189202526	32419	0	0	0	0	0
01-187180000-P	1	189234945	147693	0	0	0	0	0
01-188000435-P	1	189382638	18131	1	0	0	0	1
NES10646969	1	189400769	102434	0	0	0	0	0
01-187450000-P	1	189503203	71646	0	0	0	0	0
01-187521000-P	1	189574849	9139	0	0	0	0	0
NES15860686	1	189583988	853	5	5	6	14	30	yes
NES15860668	1	189584841	1159	0	0	0	0	0
01-187393000-P	1	189586000	13381	0	1	0	0	1
01-187547000-P	1	189599381	318	0	0	0	0	0
01-187547318-P	1	189599699	20419	0	0	0	0	0
NES15860024	1	189620118	53729	0	0	0	0	0
01-187622000-P	1	189673847	55053	0	0	0	0	0
01-187676000-P	1	189728900	44417	4	6	6	9	25
01-187721000-P	1	189773317	5442	0	0	0	1	1
NES14455879	1	189778759	3264	10	9	26	15	60	yes	yes
01-187729000-P	1	189782023	3025	0	0	0	0	0
01-187732000-P	1	189785048	2423	7	7	28	24	66	yes
01-187735000-P	1	189787471	43410	1	4	3	8	16
NES14454790	1	189830881	51028	0	0	0	0	0
01-188500788-P	1	189881909	119179	1	2	4	2	9
01-187950000-P	1	190001088	127716	1	0	1	0	2
01-188750734-P	1	190128804	50983	0	2	0	0	2
NES15857199	1	190179787	24524	6	7	0	1	14
NES15856731	1	190204311	66068	0	0	0	0	0
NES15855555	1	190270379	106911	0	0	0	0	0
NES15852908	1	190377290	53044	0	0	0	0	0
NES14453751	1	190430334	171343	0	0	0	0	0
01-190055476-M	1	190601677	18595	3	4	1	7	15
NES14450252	1	190620272	30923	1	0	0	0	1
NES14449905	1	190651195	19076	0	0	0	0	0
NES14449741	1	190670271	2439	0	0	0	0	0
NES14449761	1	190672710	56688	0	0	0	0	0
NES14448747	1	190729398	68584	0	0	0	0	0
NES14449035	1	190797982	46159	0	0	0	0	0
NES10652675	1	190844141	14070	1	0	0	1	2
NES10651934	1	190858211	20233	0	0	0	0	0
NES10650887	1	190878444	44049	0	0	2	1	3
NES10648320	1	190922493	20234	0	0	1	1	2
NES10647330	1	190942727	28984	0	0	1	0	1
NES10645775	1	190971711	12280	0	0	0	0	0
NES10645310	1	190983991	43109	0	0	0	0	0
NES10643254	1	191027100	3552	8	3	16	6	33	yes	yes
NES10643133	1	191030652	17725	0	0	0	0	0
01-189203000-P	1	191048377	26089	0	0	5	3	8
NES10641259	1	191074466	49503	0	0	0	0	0
NES10639424	1	191123969	18479	0	0	0	0	0
NES10638662	1	191142448	49525	0	0	0	0	0
NES10637350	1	191191973	39314	0	2	0	3	5
01-189394000-P	1	191231287	149809	1	2	5	2	10
NES10641321	1	191381096	160414	2	0	0	0	2
NES10633126	1	191541510	113955	3	2	1	2	8
01-189820000-P	1	191655465	159892	7	3	2	2	14
01-189980000-P	1	191815357	27899	3	1	0	0	4
NES10646286	1	191843256	33055	0	0	0	0	0
NES10645133	1	191876311	34661	0	5	0	0	5
NES10643370	1	191910972	23984	0	2	2	7	11
NES10659519	1	191934956	27441	0	0	0	0	0
NES10658111	1	191962397	101316	1	4	0	0	5
01-190237000-P	1	192063713	85496	3	5	0	3	11
NES15862505	1	192149209	37516	0	0	0	0	0
NES15861952	1	192186725	43264	0	0	0	0	0
NES14448524	1	192229989	50375	0	0	0	0	0
NES14447760	1	192280364	54009	0	0	0	0	0
NES14447023	1	192334373	40465	1	3	2	0	6
NES14446414	1	192374838	5823	0	0	0	0	0
NES14446313	1	192380661	50391	0	0	0	0	0
NES14445146	1	192431052	45399	0	1	0	2	3
NES14448044	1	192476451	49895	0	0	0	1	1
NES14447609	1	192526346	23676	0	0	4	0	4
NES14447399	1	192550022	220296	0	1	0	0	1
01-190959000-P	1	192770318	161214	1	1	0	0	2
NES12904879	1	192931532	161210	1	2	4	2	9
01-191284000-P	1	193092742	41929	2	0	0	0	2
NES12908129	1	193134671	20398	0	0	0	0	0
NES12906864	1	193155069	27057	5	14	11	6	36
NES12905368	1	193182126	33765	0	0	0	1	1
NES12904009	1	193215891	23044	0	0	0	0	0
NES12902903	1	193238935	35930	0	0	0	0	0
NES12901176	1	193274865	219688	1	0	0	1	2
01-193173300-M	1	193494553	578424	2	4	37	18	61
NES15866950	1	194072977	263847	2	3	3	7	15
NES10647426	1	194336824	200851	2	3	2	1	8
NES10637741	1	194537675	186292	0	0	1	2	3
NES10644956	1	194723967	198695	1	4	15	6	26
01-194753091-N	1	194922662	357001	2	2	4	4	12
NES10647888	1	195279663	372401	6	7	22	16	51
NES10642047	1	195652064	181869	0	1	0	0	1
NES10635269	1	195833933	260668	0	0	0	0	0
NES15862459	1	196094601	546131	0	0	4	4	8
NES12896518	1	196640732	203575	0	0	1	1	2
NES12890036	1	196844307	-196844307
				1477	1503	1198	1294	5472
